# Supplementary material for: GABA neurons in the sublaterodorsal tegmental nucleus suppress wakefulness in healthy and narcoleptic mice
Source: PLoS Biol. 2026 Jul 8;24(7):e3003303. doi: 10.1371/journal.pbio.3003303 (PMC13345269; doi:10.1371/journal.pbio.3003303)
Supplement: S1 Data — (XLSX) [file pbio.3003303.s007.xlsx]

## Sheet: Fig 1E
Amount (%) of arousal state during laser inhibition SLDGABA neurons (mCherry)					Amount (%) of arousal state during laser inhibition of SLDGABA neurons(eArch)
Mouse #	W	NR	R		Mouse #	W	NR	R
365	19.1667	65	15.8333		451	100	0	0
367	52.5	35	12.5		452	100	0	0
368	23.3333	59.1667	17.5		468	74.1667	11.6667	14.1667
369	43.3333	40.8333	15.8333		543	100	0	0
417	42.5	43.3333	14.1667		544	100	0	0
AVG	36.1667	48.6667	15.1667		AVG	94.8333	2.33333	2.83333
SEM	6.37159	5.71669	0.849837		SEM	5.16667	2.33333	2.83333

## Sheet: Fig 1I
Latency to W (s) from R specific inhibition of SLDGABA neurons
Mouse #	mCherry	Mouse #	off target	Mouse #	eArch3.0
365	44.2106	282	39.938	451	0.580895
367	53.2564	264	60.7855	452	9.13629
368	44.9678	263	77.0297	468	12.7635
369	34.4941	270	55.728	543	1.23601
417	48.9667			544	0.695494
AVG	45.1791	AVG	58.3703	AVG	4.88245
SEM	3.12042	SEM	7.64167	SEM	2.54497

## Sheet: Fig 1K
Latency to W (s) from NR specific inhibition of SLDGABA neurons
Mouse #	mCherry	Mouse #	off target	Mouse #	eArch3.0
365	44.7027	282	35.0125	451	0.481321
367	77.2995	264	46.1122	452	0.197847
368	42.2908	263	52.905	468	0.423914
369	21.2157	270	30.3884	543	0.32655
417	38.8171			544	1.17772
AVG	44.8652	AVG	41.1045	AVG	0.52147
SEM	9.09537	SEM	5.13384	SEM	0.170955

## Sheet: Fig 1N
Duration of wakefulness in response to 10 s and 20 s inhibition of SLDGABA neurons
Mouse #	10s	20s
451	18.1411	47.9721
452	12.9448	30.7668
468	11.8938	34.029
543	16.3876	52.5626
544	22.1249	53.0958
AVG	16.2985	43.6853
SEM	1.84389	4.72162

## Sheet: Fig 1O
Mean change in δ EEG power (%) during wake-specific inhibition of SLDGABA neurons
Mouse #	mCherry	Mouse #	Arch
365	117.05	451	56.95
367	108.01	452	101.16
368	133.15	468	86.32
369	93.45	543	82.14
417	121.44	544	82.5
AVG	114.62	AVG	81.814
SEM	6.66198	SEM	7.11817

## Sheet: Fig 1P
Mean change in γ EEG power (%) during wake-specific inhibition of SLDGABA neurons
Mouse #	mCherry	Mouse #	Arch
365	103.59	451	188.29
367	106.96	452	121.12
368	94.73	468	119.76
369	111.05	543	177.74
417	94.1	544	154.98
AVG	102.086	AVG	152.378
SEM	3.34857	SEM	14.1079

## Sheet: Fig 1Q
Mean change in EMG power (%) during wake-specific inhibition of SLDGABA neurons
Mouse #	mCherry	Mouse #	Arch
365	144.43	451	429.67
367	96.24	452	153.66
368	106.31	468	123.01
369	112.73	543	229.13
417	97.29	544	292
AVG	111.4	AVG	245.494
SEM	8.79652	SEM	54.675
