# Supplementary material for: GABA neurons in the sublaterodorsal tegmental nucleus suppress wakefulness in healthy and narcoleptic mice
Source: PLoS Biol. 2026 Jul 8;24(7):e3003303. doi: 10.1371/journal.pbio.3003303 (PMC13345269; doi:10.1371/journal.pbio.3003303)
Supplement: S2 Data — (XLSX) [file pbio.3003303.s008.xlsx]

## Sheet: Fig 2C
Latency to W (s) from NR specific activation of SLDGABA neurons
Mouse #	mCherry	Mouse #	ChETA
924	55.1868	431	170.807
925	120.793	452	285.918
926	69.3748	453	141.231
936	93.2462	454	146.329
		484	212.434
AVG	84.6503	AVG	191.344
SEM	14.3806	SEM	26.7847

## Sheet: Fig 2D
Duration of NR (s) during NR specific activation of SLDGABA neurons
Mouse #	mCherry	Mouse #	ChETA
924	46.6193	431	161.2
925	99.4188	452	269.125
926	62.2463	453	139.691
936	71.8401	454	140.192
		484	184.358
AVG	70.0311	AVG	178.913
SEM	11.0891	SEM	23.9993

## Sheet: Fig 2E
Latency to W (s) from R specific activation of SLDGABA neurons
Mouse #	mCherry	Mouse #	ChETA
924	45.5876	431	38.0333
925	46.997	452	18.4952
926	44.631	453	41.66
936	47.311	454	22.8325
		484	64.3324
AVG	46.1317	AVG	37.0707
SEM	0.625001	SEM	8.10236

## Sheet: Fig 2I
Amount (%) of arousal state during laser activation SLDGABA neurons (mCherry)					Amount (%) of arousal state during laser activation of SLDGABA neurons(ChETA)
Mouse #	W	NR	R		Mouse #	W	NR	R
924	90.7576	9.24242	0		431	91	9	0
925	99	1	0		452	86.3333	13.6667	0
926	99.2424	0.757576	0		453	94.3333	5.66667	0
936	100	0	0		454	92.3333	7.66667	0
AVG	97.25	2.75	0		484	88.7879	11.2121	0
SEM	2.17459	2.17459	0		AVG	90.5576	9.44242	0
					SEM	1.38891	1.38891	0

## Sheet: Fig 2J (right pannel)
Mean change in EMG power (%) during wake-specific activation of SLDGABA neurons
Mouse #	mCherry	Mouse #	ChETA
924	100.225	431	87.787
925	90.373	452	67.719
926	79.415	453	81.268
936	79.95	454	60.227
938	115.979	484	73.94
AVG	93.1884	AVG	74.1882
SEM	6.86226	SEM	4.85736

## Sheet: Fig 2K (right pannel)
Mean change in δ EEG power (%) during wake-specific activation of SLDGABA neurons
Mouse #	mCherry	Mouse #	ChETA
924	145.254	431	122.545
925	103.972	452	187.678
926	128.732	453	133.252
936	121.093	454	170.046
938	94.381	484	204.51
AVG	118.686	AVG	163.606
SEM	8.99947	SEM	15.6548

## Sheet: Fig 2L (right pannel)
Mean change in γ EEG power (%) during wake-specific inhibition of SLDGABA neurons
Mouse #	mCherry	Mouse #	ChETA
924	97.208	431	95.129
925	105.202	452	87.708
926	95.746	453	97.956
936	100.343	454	88.404
938	99.628	484	86.09
AVG	99.6254	AVG	91.0574
SEM	1.62029	SEM	2.31412
