# Supplementary material for: GABA neurons in the sublaterodorsal tegmental nucleus suppress wakefulness in healthy and narcoleptic mice
Source: PLoS Biol. 2026 Jul 8;24(7):e3003303. doi: 10.1371/journal.pbio.3003303 (PMC13345269; doi:10.1371/journal.pbio.3003303)
Supplement: S3 Data — (XLSX) [file pbio.3003303.s009.xlsx]

## Sheet: Fig 4E
Amount (%) of W during W-specific activation of SLDGABA neurons in orexin-/- mice
Mouse #	mCherry	Mouse #	ChETA
191	93.5	1014	50.67
192	92.12	1016	12.67
195	85	1017	8
202	91.52	1018	38
203	95.3	1019	7.58
AVG	91.488	AVG	23.384
SEM	1.74749	SEM	8.83

## Sheet: Fig 4F
Amount (%) of NR during W-specific activation of SLDGABA neurons in orexin-/- mice
Mouse #	mCherry	Mouse #	ChETA
191	2.167	1014	49.33
192	7.879	1016	87.33
195	15	1017	92
202	8.485	1018	62
203	3.485	1019	92.42
AVG	7.4032	AVG	76.616
SEM	2.25697	SEM	8.83

## Sheet: Fig 4G
Amount (%) of R during W-specific activation of SLDGABA neurons in orexin-/- mice
Mouse #	mCherry	Mouse #	ChETA
191	3.33	1014	0
192	0	1016	0
195	0	1017	0
202	0	1018	0
203	1.21	1019	0
AVG	0.908	AVG	0
SEM	0.649256	SEM	0

## Sheet: Fig 4J
Amount (%) of W during W-specific activation of SLDGABA neurons in orexin-/- and orexin+/+ mice
Mouse #	orexin+/+	Mouse #	orexin-/-
431	91	1014	50.67
452	86	1016	12.67
453	94.333	1017	8
454	92.333	1018	38
483	88.788	1019	7.58
AVG	90.4908	AVG	23.384
SEM	1.44018	SEM	8.83

## Sheet: Fig 4K
Amount (%) of NR during W-specific activation of SLDGABA neurons in orexin-/- and orexin+/+ mice
Mouse #	orexin+/+	Mouse #	orexin-/-
431	9	1014	49.33
452	13.67	1016	87.33
453	5.67	1017	92
454	7.67	1018	62
483	11.21	1019	92.42
AVG	9.444	AVG	76.616
SEM	1.38862	SEM	8.83

## Sheet: Fig 4L
Amount (%) of R during W-specific activation of SLDGABA neurons in orexin-/- and orexin+/+ mice
Mouse #	orexin+/+	Mouse #	orexin-/-
431	0	1014	0
452	0	1016	0
453	0	1017	0
454	0	1018	0
483	0	1019	0
AVG	0	AVG	0
SEM	0	SEM	0

## Sheet: Fig 4M (right subpanel)
Mean change in EMG power (%) during wake-specific activation of SLDGABA neurons
Mouse #	mCherry::orexin-/-	Mouse #	ChETA::orexin-+/+	Mouse #	ChETA::orexin-/-
191	106.22	431	87.787	1014	51.82
192	108.84	452	67.719	1016	25.58
195	86.5	453	81.268	1017	35.27
202	94.43	454	60.227	1018	38.62
203	105.66	483	73.94	1019	34.05
AVG	100.33	AVG	74.1882	AVG	37.068
SEM	4.25206	SEM	4.85736	SEM	4.26817

## Sheet: Fig 4N (right subpanel)
Mean change in δEEG power (%) during wake-specific activation of SLDGABA neurons
Mouse #	mCherry::orexin-/-	Mouse #	ChETA::orexin-+/+	Mouse #	ChETA::orexin-/-
191	106.28	431	122.545	1014	256.5
192	121.17	452	187.678	1016	583.12
195	177.39	453	133.252	1017	529.48
202	126.12	454	170.046	1018	305.65
203	123.9	483	204.51	1019	345.46
AVG	130.972	AVG	163.606	AVG	404.042
SEM	12.1119	SEM	15.6548	SEM	64.2982

## Sheet: Fig 4O (right subpanel)
Mean change in γEEG power (%) during wake-specific activation of SLDGABA neurons
Mouse #	mCherry::orexin-/-	Mouse #	ChETA::orexin-+/+	Mouse #	ChETA::orexin-/-
191	102.82	431	95.129	1014	89.67
192	93.23	452	87.708	1016	87.36
195	98.91	453	97.956	1017	78.41
202	95.81	454	88.404	1018	76.39
203	102.6	483	86.09	1019	93.06
AVG	98.674	AVG	91.0574	AVG	84.978
SEM	1.87747	SEM	2.31412	SEM	3.2396
