# Supplementary material for: GABA neurons in the sublaterodorsal tegmental nucleus suppress wakefulness in healthy and narcoleptic mice
Source: PLoS Biol. 2026 Jul 8;24(7):e3003303. doi: 10.1371/journal.pbio.3003303 (PMC13345269; doi:10.1371/journal.pbio.3003303)
Supplement: S4 Data — (XLSX) [file pbio.3003303.s010.xlsx]

## Sheet: Fig 5B
Latency to W (s) from NR during NR-specific inhibition of SLDGABA neurons
Mouse #	mCherry::orexin-/-	Mouse #	Arch::orexin-/-	Mouse #	Arch::orexin+/+
191	30.3435	244	0.109501	451	0.481321
192	75.8729	245	0.106618	452	0.197847
195	49.4759	257	0.0999284	468	1.17772
202	31.7914	259	0.0969668	543	0.100514
203	57.9293	269	0.126879	544	0.247982
AVG	49.0826	AVG	0.107979	AVG	0.441076
SEM	8.50375	SEM	0.00523201	SEM	0.19451

## Sheet: Fig 5C
Latency to W (s) from R during R-specific inhibition of SLDGABA neurons
Mouse #	mCherry::orexin-/-	Mouse #	Arch::orexin-/-	Mouse #	Arch::orexin+/+
191	60.285	244	1.24367	451	0.580895
192	51.5278	245	1.20342	452	9.13629
195	41.5323	257	16.3611	468	12.7635
202	48.6287	259	1.76861	543	1.23601
203	71.173	269	5.68493	544	0.695494
AVG	54.6294	AVG	5.25234	AVG	4.88245
SEM	5.11293	SEM	2.89992	SEM	2.54497

## Sheet: Fig 5F
Duration of Sleep Attacks (s) during Sleep Attack-specific inhibition of SLDGABA neurons in orexin-/- mice
Mouse #	mCherry	Mouse #	Arch
191	74.6921	244	0.0825508
192	70.5006	245	0.0857918
195	5.09386	257	0.143661
202	13.8575	259	0.129523
203	16.2802	269	0.306621
AVG	36.0849	AVG	0.14963
SEM	15.0361	SEM	0.0410249

## Sheet: Fig 5K
Duration of Cataplexy (s) during Cataplexy-specific inhibition of SLDGABA neurons in orexin-/- mice
Mouse #	mCherry	Mouse #	Arch
191	27.1118	244	0.126252
192	12.1336	245	0.1394
195	41.4066	257	0.13121
202	87.4003	259	0.196447
		269	0.283544
AVG	42.0131	AVG	0.175371
SEM	16.2665	SEM	0.0298348
