# Supplementary material for: GABA neurons in the sublaterodorsal tegmental nucleus suppress wakefulness in healthy and narcoleptic mice
Source: PLoS Biol. 2026 Jul 8;24(7):e3003303. doi: 10.1371/journal.pbio.3003303 (PMC13345269; doi:10.1371/journal.pbio.3003303)
Supplement: S5 Data — (XLSX) [file pbio.3003303.s011.xlsx]

## Sheet: S. Fig 1G (right pannel)
Mean change in EMG power (%) during wake-specific inhibition of SLDGABA neurons
Mouse #	mCherry	Mouse #	Arch
365	144.43	451	429.67
367	96.24	452	153.66
368	106.31	468	123.01
369	112.73	543	229.13
417	97.29	544	292
AVG	111.4	AVG	245.494
SEM	8.79652	SEM	54.675

## Sheet: S. Fig 1H (right pannel)
Mean change in δ EEG power (%) during wake-specific inhibition of SLDGABA neurons
Mouse #	mCherry	Mouse #	Arch
365	117.05	451	56.95
367	108.01	452	101.16
368	133.15	468	86.32
369	93.45	543	82.14
417	121.44	544	82.5
AVG	114.62	AVG	81.814
SEM	6.66198	SEM	7.11817

## Sheet: S. Fig 1I (right pannel)
Mean change in θ EEG power (%) during wake-specific inhibition of SLDGABA neurons
Mouse #	mCherry	Mouse #	Arch
365	106.119	451	51.05
367	103.025	452	92.23
368	104.884	468	63.752
369	96.811	543	99.152
417	126.547	544	107.908
AVG	107.477	AVG	82.8184
SEM	5.029	SEM	10.8573

## Sheet: S. Fig 1J (right pannel)
Mean change in α EEG power (%) during wake-specific inhibition of SLDGABA neurons
Mouse #	mCherry	Mouse #	Arch
365	166.857	451	438.727
367	105.462	452	130.077
368	112.659	468	175.324
369	124.45	543	252.367
417	102.138	544	233.862
AVG	122.313	AVG	246.071
SEM	11.7748	SEM	52.8038

## Sheet: S. Fig 1K (right pannel)
Mean change in β EEG power (%) during wake-specific inhibition of SLDGABA neurons
Mouse #	mCherry	Mouse #	Arch
365	115.22	451	120.327
367	103.221	452	112.686
368	101.555	468	119.338
369	113.271	543	125.412
417	112.427	544	127.595
AVG	109.139	AVG	121.072
SEM	2.80538	SEM	2.60069

## Sheet: S. Fig 1L (right pannel)
Mean change in γ EEG power (%) during wake-specific inhibition of SLDGABA neurons
Mouse #	mCherry	Mouse #	Arch
365	103.59	451	188.29
367	106.96	452	121.12
368	94.73	468	119.76
369	111.05	543	177.74
417	94.1	544	154.98
AVG	102.086	AVG	152.378
SEM	3.34857	SEM	14.1079
