# Supplementary material for: GABA neurons in the sublaterodorsal tegmental nucleus suppress wakefulness in healthy and narcoleptic mice
Source: PLoS Biol. 2026 Jul 8;24(7):e3003303. doi: 10.1371/journal.pbio.3003303 (PMC13345269; doi:10.1371/journal.pbio.3003303)
Supplement: S6 Data — (XLSX) [file pbio.3003303.s012.xlsx]

## Sheet: S Fig 2A
Latency to W (s) from NR specific 532nm laser stimulation of SLDGABA neurons (mCherry control)
Mouse #	BL	Laser
365	96.511	47.2595
367	79.9646	103.948
368	67.3682	63.685
369	44.7577	51.1125
417	81.1064	63.1291
AVG	73.9416	65.8268
SEM	8.63684	10.0657

## Sheet: S Fig 2D
Latency to W (s) from NR specific 478 nm laser stimulation of SLDGABA neurons (mCherry control)
Mouse #	BL	Laser
924	76.5369	55.1868
925	64.2598	120.793
926	62.8537	69.3748
936	99.3838	93.2462
AVG	75.7585	84.6503
SEM	8.45337	14.3806

## Sheet: S Fig 2G
Latency to W (s) from R specific 532nm laser stimulation of SLDGABA neurons (mCherry control)
Mouse #	BL	Laser
365	76.0417	50.53
367	44.1592	60.57
368	67.505	57.08
369	45.0877	40.63
417	33.5245	56.29
AVG	53.2636	53.02
SEM	7.9405	3.49207

## Sheet: S Fig 2J
Latency to W (s) from R specific 478 nm laser stimulation of SLDGABA neurons (mCherry control)
Mouse #	BL	Laser
924	40.7347	45.5876
925	60.1787	46.997
926	56.4912	44.631
936	42.5335	47.311
AVG	49.9845	46.1317
SEM	4.89332	0.624999

## Sheet: S Fig 2M
Mean change in EMG power (%) during wake-specific 532nm laser stimulation of SLDGABA neurons (mCherry Control)
Mouse #	BL	Laser
924	84.198	144.43
925	137.787	96.24
926	130.289	106.31
936	111.598	112.73
938	111.855	97.29
AVG	115.145	111.4
SEM	9.28203	8.79652

## Sheet: S Fig 2N
Mean change in δEEG power (%) during wake-specific 532nm laser stimulation of SLDGABA neurons (mCherry Control)
Mouse #	BL	Laser
924	126.02	117.05
925	132.862	108.01
926	141.75	133.15
936	94.348	93.45
938	109.093	121.44
AVG	120.815	114.62
SEM	8.51001	6.66198

## Sheet: S Fig 2O
Mean change in θEEG power (%) during wake-specific 532nm laser stimulation of SLDGABA neurons (mCherry Control)
Mouse #	BL	Laser
924	106.81	106.119
925	106.52	103.025
926	101.02	104.884
936	97.24	96.811
938	103.98	126.547
AVG	103.114	107.477
SEM	1.80139	5.029

## Sheet: S Fig 2P
Mean change in αEEG power (%) during wake-specific 532nm laser stimulation of SLDGABA neurons (mCherry Control)
Mouse #	BL	Laser
924	101.62	166.857
925	91.3	105.462
926	108.53	112.659
936	92.03	124.45
938	103.88	102.138
AVG	99.472	122.313
SEM	3.37829	11.7748

## Sheet: S Fig 2Q
Mean change in βEEG power (%) during wake-specific 532nm laser stimulation of SLDGABA neurons (mCherry Control)
Mouse #	BL	Laser
924	95.54	115.22
925	100.39	103.221
926	99.43	101.555
936	104.43	113.271
938	102.69	112.427
AVG	100.496	109.139
SEM	1.51657	2.80538

## Sheet: S Fig 2R
Mean change in γEEG power (%) during wake-specific 532nm laser stimulation of SLDGABA neurons (mCherry Control)
Mouse #	BL	Laser
924	94.627	103.59
925	94.983	106.96
926	89.44	94.73
936	94.274	111.05
938	105.095	94.1
AVG	95.6838	102.086
SEM	2.56077	3.34857

[truncated: 6 more sheets: S Fig 2S, S Fig 2T, S Fig 2U, S Fig 2V, S Fig 2W, S Fig 2X]
