# Supplementary material for: GABA neurons in the sublaterodorsal tegmental nucleus suppress wakefulness in healthy and narcoleptic mice
Source: PLoS Biol. 2026 Jul 8;24(7):e3003303. doi: 10.1371/journal.pbio.3003303 (PMC13345269; doi:10.1371/journal.pbio.3003303)
Supplement: S7 Data — (XLSX) [file pbio.3003303.s013.xlsx]

## Sheet: S. Fig 3F (right pannel)
Mean change in EMG power (%) during wake-specific activation of SLDGABA neurons
Mouse #	mCherry	Mouse #	ChETA
924	100.225	431	87.787
925	90.373	452	67.719
926	79.415	454	81.268
936	79.95	453	60.227
938	115.979	484	73.94
AVG	93.1884	AVG	74.1882
SEM	6.86226	SEM	4.85736

## Sheet: S. Fig 3G (right pannel)
Mean change in δ EEG power (%) during wake-specific activation of SLDGABA neurons
Mouse #	mCherry	Mouse #	ChETA
924	145.254	431	122.545
925	103.972	452	187.678
926	128.732	454	133.252
936	121.093	453	170.046
938	94.381	484	204.51
AVG	118.686	AVG	163.606
SEM	8.99947	SEM	15.6548

## Sheet: S. Fig 3H (right pannel)
Mean change in θ EEG power (%) during wake-specific activation of SLDGABA neurons
Mouse #	mCherry	Mouse #	ChETA
924	85.31	431	156.02
925	113.76	452	156.34
926	113.21	454	111.27
936	95.01	453	138.61
938	101.82	484	185.7
AVG	101.822	AVG	149.588
SEM	5.43715	SEM	12.2062

## Sheet: S. Fig 3I (right pannel)
Mean change in α EEG power (%) during wake-specific activation of SLDGABA neurons
Mouse #	mCherry	Mouse #	ChETA
924	100.22	431	83.45
925	90.37	452	126.69
926	79.41	454	92.23
936	79.95	453	76.94
938	87.49	484	121.54
AVG	87.488	AVG	100.17
SEM	3.82417	SEM	10.105

## Sheet: S. Fig 3J (right pannel)
Mean change in β EEG power (%) during wake-specific activation of SLDGABA neurons
Mouse #	mCherry	Mouse #	ChETA
924	145.25	431	122.05
925	103.97	452	116.07
926	128.73	454	104.7
936	121.09	453	102.24
938	124.76	484	141.56
AVG	124.76	AVG	117.324
SEM	6.63812	SEM	7.06464

## Sheet: S. Fig 3K (right pannel)
Mean change in γ EEG power (%) during wake-specific activation of SLDGABA neurons
Mouse #	mCherry	Mouse #	ChETA
924	97.208	431	95.129
925	105.202	452	87.708
926	95.746	454	97.956
936	100.343	453	88.404
938	99.628	484	86.09
AVG	99.6254	AVG	91.0574
SEM	1.62029	SEM	2.31412
