# Supplementary material for: GABA neurons in the sublaterodorsal tegmental nucleus suppress wakefulness in healthy and narcoleptic mice
Source: PLoS Biol. 2026 Jul 8;24(7):e3003303. doi: 10.1371/journal.pbio.3003303 (PMC13345269; doi:10.1371/journal.pbio.3003303)
Supplement: S8 Data — (XLSX) [file pbio.3003303.s014.xlsx]

## Sheet: S. Fig 4A
Latency to W from NR (s) during NR-specific activation of SLDGABA neurons in orexin-/- mice
Mouse #	mCherry	Mouse #	ChETA
191	118.679	1014	102.041
192	107.889	1016	180.668
195	102.597	1017	222.638
202	76.5084	1018	133.035
203	62.1244	1019	173.472
AVG	93.5594	AVG	162.371
SEM	10.4806	SEM	20.7249

## Sheet: S. Fig 4B
Latency to W from NR (s) during NR-specific activation of SLDGABA neurons in orexin-/- vs orexin+/+ mice
Mouse #	orexin+/+	Mouse #	orexin-/-
431	170.807	1014	102.041
452	285.918	1016	180.668
453	141.231	1017	222.638
454	146.329	1018	133.035
483	212.434	1019	173.472
AVG	191.344	AVG	162.371
SEM	26.7847	SEM	20.7249

## Sheet: S. Fig 4C
NR duration (s) during NR-specific activation of SLDGABA neurons in orexin-/- mice
Mouse #	mCherry	Mouse #	ChETA
191	82.6254	1014	87.9319
192	74.59	1016	179.935
195	75.4388	1017	216.18
202	82.1825	1018	119.412
203	55.8896	1019	160.213
AVG	74.1452	AVG	152.734
SEM	4.85618	SEM	22.5065

## Sheet: S. Fig 4D
NR duration (s) during NR-specific activation of SLDGABA neurons in orexin-/- vs orexin+/+ mice
Mouse #	orexin+/+	Mouse #	orexin-/-
431	161.2	1014	87.9319
452	269.125	1016	179.935
453	139.691	1017	216.18
454	140.192	1018	119.412
483	184.358	1019	160.213
AVG	178.913	AVG	152.734
SEM	23.9993	SEM	22.5065

## Sheet: S. Fig 4E
Latency to W from R (s) during R-specific activation of SLDGABA neurons in orexin-/- mice
Mouse #	mCherry	Mouse #	ChETA
191	32.2812	1014	37.54
192	39.6103	1016	34.7498
195	41.3578	1017	55.6793
202	44.2288	1018	41.7984
203	44.0146	1019	39.6345
AVG	40.2986	AVG	41.8804
SEM	2.18093	SEM	3.64105

## Sheet: S. Fig 4F
Latency to W from R (s) during R-specific activation of SLDGABA neurons in orexin-/- vs orexin+/+ mice
Mouse #	orexin+/+	Mouse #	orexin-/-
431	38.0333	1014	37.54
452	18.4951	1016	34.7498
453	41.66	1017	55.6793
454	22.8325	1018	41.7984
483	64.3324	1019	39.6345
AVG	37.0707	AVG	41.8804
SEM	8.10236	SEM	3.64105

## Sheet: S. Fig 4O (right subpanel)
Mean change in EMG power (%) during wake-specific activation of SLDGABA neurons
Mouse #	mCherry::orexin-/-	Mouse #	ChETA::orexin-+/+	Mouse #	ChETA::orexin-/-
191	106.22	431	87.787	1014	51.82
192	108.84	452	67.719	1016	25.58
195	86.5	453	81.268	1017	35.27
202	94.43	454	60.227	1018	38.62
203	105.66	483	73.94	1019	34.05
AVG	100.33	AVG	74.1882	AVG	37.068
SEM	4.25206	SEM	4.85736	SEM	4.26817

## Sheet: S. Fig 4P (right subpanel)
Mean change in δEEG power (%) during wake-specific activation of SLDGABA neurons
Mouse #	mCherry::orexin-/-	Mouse #	ChETA::orexin-+/+	Mouse #	ChETA::orexin-/-
191	106.28	431	122.545	1014	256.5
192	121.17	452	187.678	1016	583.12
195	177.39	453	133.252	1017	529.48
202	126.12	454	170.046	1018	305.65
203	123.9	483	204.51	1019	345.46
AVG	130.972	AVG	163.606	AVG	404.042
SEM	12.1119	SEM	15.6548	SEM	64.2982

## Sheet: S. Fig 4Q (right subpanel)
Mean change in θEEG power (%) during wake-specific activation of SLDGABA neurons
Mouse #	mCherry::orexin-/-	Mouse #	ChETA::orexin-+/+	Mouse #	ChETA::orexin-/-
191	109.86	431	156.02	1014	265.29
192	106.27	452	156.34	1016	493.26
195	153.31	453	111.27	1017	446.16
202	113.7	454	138.61	1018	238.9
203	122.56	483	185.7	1019	318.73
AVG	121.14	AVG	149.588	AVG	352.468
SEM	8.48715	SEM	12.2062	SEM	50.1181

## Sheet: S. Fig 4R (right subpanel)
Mean change in αEEG power (%) during wake-specific activation of SLDGABA neurons
Mouse #	mCherry::orexin-/-	Mouse #	ChETA::orexin-+/+	Mouse #	ChETA::orexin-/-
191	128.96	431	83.45	1014	224.84
192	133.35	452	126.69	1016	292.02
195	186.96	453	92.23	1017	530.89
202	111.9	454	76.94	1018	269.66
203	132.05	483	121.54	1019	344.08
AVG	138.644	AVG	100.17	AVG	332.298
SEM	12.6787	SEM	10.105	SEM	53.2309

[truncated: 3 more sheets: S. Fig 4S (right subpanel), S. Fig 4T (right subpanel), S. Fig 4U]
