# Supplementary material for: GABA neurons in the sublaterodorsal tegmental nucleus suppress wakefulness in healthy and narcoleptic mice
Source: PLoS Biol. 2026 Jul 8;24(7):e3003303. doi: 10.1371/journal.pbio.3003303 (PMC13345269; doi:10.1371/journal.pbio.3003303)
Supplement: S9 Data — (XLSX) [file pbio.3003303.s015.xlsx]

## Sheet: S. Fig 6I
W duration (s) during W-specific inhibition of SLDGABA neurons in orexin-/- and orexin+/+ mice
Mouse #	orexin+/+ 10s	Mouse #	orexin+/+ 20s	Mouse #	orexin-/- 20s
451	18.1411	451	47.9721	244	40.4535
452	12.9448	452	30.7668	245	52.9456
468	11.8938	468	34.029	257	46.3591
543	16.3876	543	52.5626	259	54.162
544	22.1249	544	53.0958	269	34.7918
AVG	16.2985	AVG	43.6853	AVG	45.7424
SEM	1.84389	SEM	4.72162	SEM	3.68133

## Sheet: S. Fig 6K (right subpanel)
Mean change in δEEG power (%) during wake-specific inhibition of SLDGABA neurons
Mouse #	mCherry::orexin-/-	Mouse #	Arch::orexin-+/+	Mouse #	Arch::orexin-/-
924	115.98	451	56.95	244	89.71
925	98.3769	452	101.16	245	55.6
926	106.748	468	86.32	257	65.76
936	114.355	543	82.14	259	112.76
938	100.236	544	82.5	269	77.82
AVG	107.139	AVG	81.814	AVG	80.33
SEM	3.56935	SEM	7.11817	SEM	9.92433

## Sheet: S. Fig 6L (right subpanel)
Mean change in θEEG power (%) during wake-specific inhibition of SLDGABA neurons
Mouse #	mCherry::orexin-/-	Mouse #	Arch::orexin-+/+	Mouse #	Arch::orexin-/-
924	102.38	451	51.05	244	85.23
925	98.69	452	92.23	245	119.94
926	121.38	468	63.752	257	91.52
936	106.93	543	99.152	259	90.81
938	107.23	544	107.908	269	101.85
AVG	107.322	AVG	82.8184	AVG	97.87
SEM	3.85178	SEM	10.8573	SEM	6.13539

## Sheet: S. Fig 6M (right subpanel)
Mean change in αEEG power (%) during wake-specific inhibition of SLDGABA neurons
Mouse #	mCherry::orexin-/-	Mouse #	Arch::orexin-+/+	Mouse #	Arch::orexin-/-
924	95.2	451	438.727	244	248.32
925	97.23	452	130.077	245	345.08
926	109.52	468	175.324	257	412.79
936	110.81	543	252.367	259	490.92
938	137.46	544	233.862	269	195.98
AVG	110.044	AVG	246.071	AVG	338.618
SEM	7.54003	SEM	52.8038	SEM	53.4969

## Sheet: S. Fig 6N (right subpanel)
Mean change in βEEG power (%) during wake-specific inhibition of SLDGABA neurons
Mouse #	mCherry::orexin-/-	Mouse #	Arch::orexin-+/+	Mouse #	Arch::orexin-/-
924	100.08	451	120.327	244	144.96
925	93.2	452	112.686	245	140.22
926	104.8	468	119.338	257	169.51
936	111.08	543	125.412	259	160.25
938	110.56	544	127.595	269	106.12
AVG	103.944	AVG	121.072	AVG	144.212
SEM	3.35999	SEM	2.60069	SEM	10.8736

## Sheet: S. Fig 6O (right subpanel)
Mean change in γEEG power (%) during wake-specific inhibition of SLDGABA neurons
Mouse #	mCherry::orexin-/-	Mouse #	Arch::orexin-+/+	Mouse #	Arch::orexin-/-
924	98.4233	451	188.29	244	169.87
925	111.379	452	121.12	245	138.01
926	97.7163	468	119.76	257	160.96
936	96.9686	543	177.74	259	135.43
938	105.705	544	154.98	269	131.21
AVG	102.039	AVG	152.378	AVG	147.096
SEM	2.81203	SEM	14.1079	SEM	7.68727

## Sheet: S. Fig 6P (right subpanel)
Mean change in EMG power (%) during wake-specific inhibition of SLDGABA neurons
Mouse #	mCherry::orexin-/-	Mouse #	Arch::orexin-+/+	Mouse #	Arch::orexin-/-
924	103.508	451	429.67	244	168.85
925	112.575	452	153.66	245	169.99
926	89.6742	468	123.01	257	179.25
936	98.3976	543	229.13	259	170.62
938	99.3063	544	292	269	117.46
AVG	100.692	AVG	245.494	AVG	161.234
SEM	3.72628	SEM	54.675	SEM	11.0984
